# Supplementary material for: Candidate Effectors From Uromyces appendiculatus, the Causal Agent of Rust on Common Bean, Can Be Discriminated Based on Suppression of Immune Responses
Source: Front Plant Sci. 2019 Oct 4;10:1182. doi: 10.3389/fpls.2019.01182 (PMC6787271; doi:10.3389/fpls.2019.01182)
Supplement: Data Sheet 1 — (.xlsx) Microsoft excel file containing sequence IDs that can be found in the public databases (alternative name), the open reading frame sequences together with the peptide sequences and information about the predicted signal peptide that was removed in cloning. The length of the full peptides is also included as well as the number of cysteines contained in the proteins (no. C) together with the percentage of cysteines (% C). Prediction results of EffectorP1 and EffectorP2 are incorporated in this table to complement information on effector candidate prediction. EffectorP1 and EffectorP2 were not available when this study was initiated, so their output could not be used for candidate effector selection criteria. [file DataSheet_1.xlsx]

## Sheet: Complete Info for Mingsheng
Short name / number	alternative name	ORF sequence as cloned in plasmid	peptide sequence	signal peptide information	length	no. C	% C
Uaca_1	Ua_RTP1, Ua_contig06414	ATGTTATTCAACCCGAATCTCCGCGTACTTTCGATTATCATTTCATTGGCGGCTGTCACCCGAGCGCACGTcACAGGCCCGGATGTTGTTTTGGTTAGGACTGCCCATGAATCGATGGGAGAAGCAAGTGTCAGCTATTGcCGAGCATTAGATTCTCACAGTACTTACACTGCACATCAACTCCGTAAGAGGGAATTGGATTCAGAAGCGACTCTGGAGCACAAGCATCACAAGCAAAAATTAGAGGATGTCAAGTCCTCTAATCATACCACCAACCCCACCCACTCATCGCCTTCACTGACAACGGTTGACTTGACTCCTGCCAAGCTCATCACTTCTTGTTACCCCGGCACCTTTCAAGCCCCTTCACTTGAAGACTGTGAGGTAGTCATTCGTGCA…	MLFNPNLRVLSIIISLAAVTRAHVTGPDVVLVRTAHESMGEASVSYCRALDSHSTYTAHQLRKRELDSEATLEHKHHKQKLEDVKSSNHTTNPTHSSPSLTTVDLTPAKLITSCYPGTFQAPSLEDCEVVIRAQLYNSTGSLQVSPGDYVFVSYGTCATVFQNPHYSNYSLEYNWAELGYVGGKLAGRCLLPEDHSMGGTAVFDTYLGRTYPDVIISLQRFDDRDFIIPE	Cleavage site between pos. 22 and 23: TRA-HV, Signal Peptide MLFNPNLRVLSIIISLAAVTRA	230	5	2.17
Uaca_2	Ua_RTP2, Ua_contig06302	ATGTTTCTCCGCCGAATTCAAGTGTCAATTGCCGTGTGCATTTTCTTAGCCTCAGGAAACCTTACCAACGGCTCAAACCTCATCCCGATGACAGGACTACTCGACATGAAAGCGGCGATGACAGATGACAACCACATTCTTGTTGACAAATTCATTCTGGGCGACCCCAATGCAGAGCTAAAGACATACGTCCAGGTTTTACAAGAGAAATCCTCCTCTACACTTTCCAAACGGAGCATTCAACAAGATGATAAGGGGAGAACTATCATAGATCTCACCCCATCGAAGTGCACCAGCGAATCTTGCTATGAAGGCTCTTTCCAGGCACCCAAAAAGAAAGATTGTGATTCAATTATTGAAGCGCAAATGTACAATTCCACCGGTAGCTTGAGAGCCTTT…	MFLRRIQVSIAVCIFLASGNLTNGSNLIPMTGLLDMKAAMTDDNHILVDKFILGDPNAELKTYVQVLQEKSSSTLSKRSIQQDDKGRTIIDLTPSKCTSESCYEGSFQAPKKKDCDSIIEAQMYNSTGSLRAFPGTVVYVWSGTCAAVFQNPLKNANYTLDYNWAELGLAVQNIQERCLRPKQLSIGGICQIKNYLNYTLEGVGISLQRISPS	Cleavage site between pos. 24 and 25: TNG-SN, Signal Peptide MFLRRIQVSIAVCIFLASRNLTNG	214	7	3.29
Uaca_3	Ua_contig00519	ATGCGCTCTTTTGTCATCTGTGTCGTCTTGCTTGCATTTGGCCAATTCACCGCCGCTCACCCCCTTGCCAAACAGTCGATCGACTTGGGTCAAACGTCGACGGACCCAAACGTCCACAACAAGAGGGAATCGCATGAATTAGCTTCGCCTACAAGTTTTAAATTGAATGCTATGGCTGGAAGAAACTTGCCCTCCCTGAAGGCACGCCATACTACAACGACGCATGTCCCAAGAGGGTTTTCATGCATGAAGCTAATACCGCATTCCGGTTATCCTCAAACGAGCCCCTTGGCGTGGGATTACAGAGGCTGTGACCTCGGCTAG	MRSFVICVVLLAFGQFTAAHPLAKQSIDLGQTSTDPNVHNKRESHELASPTSFKLNAMAGRNLPSLKARHTTTTHVPRGFSCMKLIPHSGYPQTSPLAWDYRGCDLG	Cleavage site between pos. 19 and 20: TAA-HP , Signal Peptide MRSFVICVVLLAFGQFTAA	107	3	2.8
Uaca_4	Ua_contig08771	ATGCAATTCAACTATTTAGCCAGCGTTGCCTTGATGGCCTACAGCATTCAAGCTCAAGCTCCACCTGCACCTGCACCCGCACCCCCTGCACCCACACCCGCACCCAATACACCTGCGCCCGCACCCCCTACAGCTTCACCCCCTCCCACTAGTGGCAAACAGCCAAACATTATTCCTATGAACTGCGCAGGAGCCTATATGCCCTTCTCGGAAGCTGATGTTGCCGCCTTGTCCTCTAACCAGACCCAACTTGGAAGCGCTGGAAACTATTCCACGATTCCAACAGAGGCTGCTTGCAAAGGTCTAGCCGGCTCATCTGTTGATGGTCTTTGCGATCTTTCATCTTGTAGTAGCCATCCCGTTTGCAATACTTGTGTTGAGGTGATCATTACCGGAAAT…	MQFNYLASVALMAYSIQAQAPPAPAPAPPAPTPAPNTPAPAPPTASPPPTSGKQPNIIPMNCAGAYMPFSEADVAALSSNQTQLGSAGNYSTIPTEAACKGLAGSSVDGLCDLSSCSSHPVCNTCVEVIITGNTTTTGSTTVSQVTCTNNYLFESDNDKSKNYCTDSNDKTYICSGACQGFTSCQLCVSIHDPALKTFQGP	Cleavage site between pos. 18 and 19: IQA-QA , Signal Peptide MQFNYLASVALMAYSIQA	201	12	5.97
Uaca_5	Ua_contig09006	ATGGTCCCTAGCATGATTTGGTTCAGTGCAGCCTTGGCTTGCTTTATGGCTCCATTTGCCGCTGCCAACTGGGACCCCGCCACTGGGCATCTGAGAAATTATCAGGTGACCGCCGAGTGGCTTGCAAAAAACAAACCCGTCATCCTAACGAAAGAGATACAAGTCTCAGAGTGTGCCAAGAATACACGACTTCACTTTCCCGAGGTTCAACTGTTCGCTATGTTCAGGGTGAACCACTTAGAGGACCATTACCATGGCTGTCCTTACGGAGATTGTTTGGCCTTCAATGTCGCTCCTGGACCTCAAGACGTGGTGGCTAACTTTACCGATTCTCATCTGTTTTTTTGGCACGAGTATGGTGGCATTGCAGGAGATGGTGTGAAACCGATATCCGATCCC…	MVPSMIWFSAALACFMAPFAAANWDPATGHLRNYQVTAEWLAKNKPVILTKEIQVSECAKNTRLHFPEVQLFAMFRVNHLEDHYHGCPYGDCLAFNVAPGPQDVVANFTDSHLFFWHEYGGIAGDGVKPISDPQTGAYGYEESLTGKFKSGPLNTASLQLHHDSNYPKFNQSQLNRWTPEERNQFQADQNPQPIHPKCGRPCDPNKDPGSAPGAYGSYHPSAATQYTPPLSWSPRSEDTCFAHGGYSKPHPQSDPHGSGKPNGTRPDPQLDPHVGGKGNGTYHKPPNHCKAFCKCLKKCNGDDCSSCDSKNRANCSKDNCKPSPSRPKRCN	Cleavage site between pos. 22 and 23: AAA-NW , Signal Peptide MVPSMIWFSAALACFMAPFAAA	331	16	4.83
Uaca_7	Ua_contig14788	ATGCATCTAGCTTCATTCTTGATCGTTGCCTCGAGCGTTTACCTCCCCATGCTAGTTGGCGCACAAAGCAACAACACGACACTGCCGGCCACAACCCCCCCAAAAGATCCGCAAACAATTCAAGTATCCTGTACTGGCGCATACATGCCTTTGTCAGACGCTGACTTGGCCGCCATGGAAAACAATGGCACTCTCGCTGATAACCAAAAACAATTGTCCACCGTACCCACCCAAGCCGCATGTAAGAGCGCCAATTCCGCAGAGAGTGAAGGAGCAATTTGTGATATTAGGTCATGCTCGAGTCCACAGCCTCCAGCTTGCAACACTTGTTTCGAAGCTACTTTGAAGGATGGTCAAGTGTCACAGACGACGAACACTTCTGTGGCTCAAATACAATGT…	MHLASFLIVASSVYLPMLVGAQSNNTTLPATTPPKDPQTIQVSCTGAYMPLSDADLAAMENNGTLADNQKQLSTVPTQAACKSANSAESEGAICDIRSCSSPQPPACNTCFEATLKDGQVSQTTNTSVAQIQCGGGYFTSTGGSSNITSNICTTSDQKLYSCTGECSNLMTCSTCVSLNDPALQGP	Cleavage site between pos. 21 and 22: VGA-QS , Signal Peptide MHLASFLIVASSVYLPMLVGA	186	12	6.45
Uaca_9	Ua_contig01113	ATGAATACCGCACTTTTCGCTCTGTTTTCACTCGTCGCCGTTTCCTCTAACGTGGTTGCTGAAGGCGAAACTAGGCAATGTCAGACATATGCCTCCTTAAAGACAATAGGATTCTCATGTAACGATCGTCCCGACATCGTCTGCTCAAAAGGTTGCGATGCCTTCGTCACCGCCACAAACTGCACCCTTGTACAATACCCCGAAAAGCCGCCAACGACTGAGCTCTGTACTATTGCATTTGGCCGTGACACTGCTGCTGCAAAAGCTTGTCGCACTGGTCAAGACACTTTCCGGTGTACTGGTCCATCCATTGGCCAAGCAACTTGCCACGGCTGTGTCCCACGTGAACAAATCACATGGTTCAAGCCTTCTTGA	MNTALFALFSLVAVSSNVVAEGETRQCQTYASLKTIGFSCNDRPDIVCSKGCDAFVTATNCTLVQYPEKPPTTELCTIAFGRDTAAAKACRTGQDTFRCTGPSIGQATCHGCVPREQITWFKPS	Cleavage site between pos. 20 and 21: VVA-EG , Signal Peptide MNTALFALFSLVAVSSNVVA	124	10	8.06
Uaca_10	Ua_contig08392	ATGGCCAACCTCGTTATTTTCATGGTCTCGTTACTCCATTTTTTCGCCTTCAGCTCGTCCAAGTTCATACCTTCAGCGCAGCTCTGTGGTTCCTACGTGAATGCGAACACAACTTATGCCACCTGTGGCGAGTTAGTTTGCCCTTATGGCTGCTCTTGGCCTTTCGTTACTGCATCTGGCTGCGTACCCTTGGGATTGAATTCAAACGGTCAAACCACTGATCAAATATGTCATTTGGCTTTTCGGCAACTAGACAATCAATTATTCTCCTGTGAATCAAATTTCGGTTCGTTTGGATGTAAGGGTGCAAAGTCGGGTTTTGCTGCATGTACAGGGTGTCAGGAAACAGCTTCAAGTGCTCTTGTTGGTTGA	MANLVIFMVSLLHFFAFSSSKFIPSAQLCGSYVNANTTYATCGELVCPYGCSWPFVTASGCVPLGLNSNGQTTDQICHLAFRQLDNQLFSCESNFGSFGCKGAKSGFAACTGCQETASSALVG	Cleavage site between pos. 20 and 21: SSS-KF , Signal Peptide MANLVIFMVSLLHFFAFSSS	123	10	8.13
Uaca_11	Ua_contig09210	ATGCAATCCTTTACACTCATGACCTTCTTGTTGGCTTCCTTCGCCTCCGCTTACTCTGTGCAAGTTGAACCCCGAGGCTTCGGAGGAATGTCAGCTTCGTCGCgACAGCAACAGCAGCAGTCTTCTGCTTCTTCCGCCTCTTCCTACAATGCGGCTGACTTTGGTAACGGTGGTTTCGGAGGGGGTATCGGTCTTGGTGGTGTTGGAGGCATCGGAGGCGGAGGAATGTATGCTTCGTCGCAACAGCAAGAGCAGCAGTCCTCTTCTGCTTCCTCCTCTTCCTACAATTCGGCTGACTTTGGCAACGGTGGTTTCGGAGGGGGTATCGGTCTGGGTGGTATTAACGGAGGTGGGGGAATGGGTGGCATGTCATCCTACACCGCTCAGTCATCCTCATCC…	MQSFTLMTFLLASFASAYSVQVEPRGFGGMSASSRQQQQQSSASSASSYNAADFGNGGFGGGIGLGGVGGIGGGGMYASSQQQEQQSSSASSSSYNSADFGNGGFGGGIGLGGINGGGGMGGMSSYTAQSSSSSSYSASTVLNSFSNLGHQIGAIQNMMASGSFSQTVATQQITQLEMSIRQAISQTTSCGCWGQSGMVSSIYSAFSQLNTLMSSMQSMFGSSFASMTSSYSSLSSYFSSFYQSASSAGVSMNSIMPPSFPATMGRAIPGFPSTAGFK	Cleavage site between pos. 19 and 20: AYS-VQ , Signal Peptide MQSFTLMTFLLASFASAYS	278	2	0.72
Uaca_12	Ua_contig16788	ATGCAATCCTTTATACTCATGACCTTTcTGTTGGCCTCATTTGCCTCGGCTTACTCTGTACaAGTTGAACCCCGAGGATTCGGTGGAATGTCTGCTTCGTCGCAGCAGCAACAACAGCAGTCTTCGTCTGCTTCCTCCTCCTCCTACAATTCGGCTGGCTTTGGTAACGGTGGATTCGGAGGGGGTATCGGTCTCGGTGGTGGTATGAATGGAGGTGGGGGAATGGGCGGCATGTCATCCTACAGCGCCCAGTCATCCTCATCCTACAGTGCTTCAACTGTGCTCAACAGTTTCTCGACTCTTGGTAATCAAATTGGAGCCATTCAAAACATGATGGCATCCGGTAGTTTCAGTCAGACTATGGCAACCCAGCAAATCATGCAACTCGAAATGTCCATA…	MQSFILMTFLLASFASAYSVQVEPRGFGGMSASSQQQQQQSSSASSSSYNSAGFGNGGFGGGIGLGGGMNGGGGMGGMSSYSAQSSSSYSASTVLNSFSTLGNQIGAIQNMMASGSFSQTMATQQIMQLEMSIRQAISQTTSCGCWGQSGVVSSIYSAFSQLTTLMSPMQSMFGLSFSSMTSSYSSLSSYFSSFVQSAQSAGVSMNSIMPPSFPSTMGGAIPGFPSMVGFK	Cleavage site between pos. 17 and 18: ASA-YS , Signal Peptide MQSFILMTFLLASFASA	231	2	0.87
Uaca_14	Ua_contig08587	ATGATGAAAGCTGTCTTACTTAGTATCCTCATCTCAATGTCCCTTGCCGTGTCGGCAACACAGCATTCCATGTGCTGGAATCACTTCCTGAAGAAGGATGGCTGTGTTCGCAGCGCCGCATCGGACAAGACCCGCTGCAAAGCCCCGGCAAAGGATGTTTCAAAAGTCCACGTGTTTACAAAATCACCTAAAGCTTTACCTAAACAACATCACCTAGAGAAACGTTATGACACTACCGATCCCGTTTTCCCCATTCTCGGTCCTACCACGGAGCACGGCGTAGGAATTTGCGGCCACTACAACTCAAGCACTCAATTGGGAGTATGTCTTTGGAGTGGTCCAGGGCCCTCAGCTCACTTGGACAATGCCGGATGGGTTAATGGCGCAAAGACTTCCAAT…	MMKAVLLSILISMSLAVSATQHSMCWNHFLKKDGCVRSAASDKTRCKAPAKDVSKVHVFTKSPKALPKQHHLEKRYDTTDPVFPILGPTTEHGVGICGHYNSSTQLGVCLWSGPGPSAHLDNAGWVNGAKTSNCGKRVYLQLKGKPDTVEFVDVIDGCSFNAKYEKDGCHQLALTIALAKKLSAKGSLDQGITWDFDNLHGSSSAQAPV	Cleavage site between pos. 16 and 17: SLA-VS , Signal Peptide MMKAVLLSILISMSLAVSA	209	8	3.83
Uaca_16	Ua_contig13509	ATGAAGACCTCGATGGTTTTGGCTGCTTTTGTTGCTGTCCTTGGTGGTGCCTCCGCTATGCCTGCCCAGGCAGACACTCAGACCGGCCAAGCGGCAGCCGCCATAAACGTGCAGGCCGCTTCCGCTGCAGGTGCCACTAAACAAGCGGGTCAAACCGTTGTAAGCAGTAATCTATTTGTTGGTGGATACAACGGCTGGTGGGGTGGCTACCCAGGCTACGGCTACCCATACAGTTACCCATACGGGTACCAGTATGCTAACTACCCCTACGGTGCCTACCCATACGGTGGCTATCCTTACCGTCGCTACCCCTACTAA	MKTSMVLAAFVAVLGGASAMPAQADTQTGQAAAAINVQAASAAGATKQAGQTVVSSNLFVGGYNGWWGGYPGYGYPYSYPYGYQYANYPYGAYPYGGYPYRRYPY	Cleavage site between pos. 19 and 20: ASA-MP , Signal Peptide MKTSMVLAAFVAVLGGASA	105	0	0
Uaca_20	Ua_contig07242	ATGTTTTCGAAAATAGCATTTGCCATATTGCTCATAGGATACTTGAACCTCTTTGTGCATACGACCGCCATAGCATTCCCAGGACAATCTATCTCTTATTCCGGTAGCACATCTGAAACCCAAATCAGCAGCTTTGTCTCCACCTTTCAATCTTTGCAATCGGCGTTCTCCCAATGCCGATCTTATTTCTCTCAGCAAGTATCTATCGAATTTGCGATTCAACTCATAACCAGTTTGAGTAGTCAATATGATTATTTTCTCCAGCAATATCAGTCCTGCAGTGCTTGTGCTAGTTACCTTGGTCAACgAGGCATCGATGTTCAACAATCAATTACTCAAATGTTTAGTTCCTTTCAATCAATCGTTCAAACAGGTCAACAAAACTATGGTTCTCAATGG…	MFSKIAFAILLIGYLNLFVHTTAIAFPGQSISYSGSTSETQISSFVSTFQSLQSAFSQCRSYFSQQVSIEFAIQLITSLSSQYDYFLQQYQSCSACASYLGQRGIDVQQSITQMFSSFQSIVQTGQQNYGSQWGSQLAPRLQKLGSVGDVFNQAFSPHGVDVNRLITSTGLGSSLSKAGIANPNGFGANRSNGRAGLPA	Cleavage site between pos. 21 and 22: VHT-TA , Signal Peptide MFSKIAFAILLIGYLNLFVHT	199	3	1.51
Uaca_22	Ua_contig09919	ATGTTGAACCCATCCTGCACCTTGATCGCAGCCTTGATTGCTCTCCCCATGATCCTATCTCAGAGTTCTAACACTAATGATACCACCGCCACCAACGCTTCTAGCACTCCACCCTCCCCGGGCAGTGCTACGTTTGCGCCTACTAATTTTACCCCATCACTAGCTTCCGCCACCGTATGCGGGACTACCCAGCAAAACTTCAACCAGTGTATTACTAAGGTCGGAAGGGATATCTCAAGCTGTACCGACAACGTTTGTCTTTGCCAAACTTATGCCAACATTGCTGCTTGCTATAATGGATGTGCCGAGCTCTCTGCTCAAGGTCAAGCTTACCAAGCCCAATCGGCTCAATATTGTCAAATCGCTGGTGTCAGACCCAACACTACGACTACAACGGTA…	MLNPSCTLIAALIALPMILSQSSNTNDTTATNASSTPPSPGSATFAPTNFTPSLASATVCGTTQQNFNQCITKVGRDISSCTDNVCLCQTYANIAACYNGCAELSAQGQAYQAQSAQYCQIAGVRPNTTTTTVTPTTTNPSPSPTPNTTPVRTGPINNATTNASTFSAAKSVASSQSAASLIGLCFGLAGALVAVIA	Cleavage site between pos. 22 and 23: SQS-SN , Signal Peptide MLNPSCTLIAALIALPMILSQS	197	10	5.08
Uaca_23	Ua_contig01382	ATGCAGTTATTACAGGACTGGAATCTTTTGGCTTTACTATCTCTCGTATTTGCGAACCCATTAGTTTTGGCATCTCAAGATGAATTCCCAGCATTTCAATGTAATTCCGATGTCGAAAGGCCCTTCTGCCTTTGTAGTCGAGCTAGCTCGCTCGACGCTTCTTCAAAAGCTAGTCAATACACCTTTGTAAGAGCCACTGCCTTCCGCACTGAAGATTATGTTCCTTTCAGCTATAACTGCAAGGGTTTGACTATTCATGGAGGCGCAGCAGACAGCGTTTTGTGCTGCGACCAATCCTTTGGCCTCAAGACCACTAATCAGGCGGCTTTCCGCGACGTCACTCCAGAAGAATTTAAATCTTGTGCGTTTGCTAAGAAGCAGTAA	MQLLQDWNLLALLSLVFANPLVLASQDEFPAFQCNSDVERPFCLCSRASSLDASSKASQYTFVRATAFRTEDYVPFSYNCKGLTIHGGAADSVLCCDQSFGLKTTNQAAFRDVTPEEFKSCAFAKKQ	Cleavage site between pos. 24 and 25: VLA-SQ , Signal Peptide MQLLQDWNLLALLSLVFANPLVLA	127	7	5.51
Uaca_24	Ua_contig02783	ATGCGTGCTACTACCATTGTTGTTGCCCTTGCCCTCGCCTTTTCTGCTTCCGCTGCTGACAACTCGGAGCAACACAGCAAGCGTTCCCCGACGGGATGTGGAAATCAAAGCGGCTTAATCAACGTTGCAGCTTTGAATCAATACGGCTGCAGTGGTAACATCAGCGGCGGATGTGGAAACCAGAAGAACGCACTTATCAACGTTGCTGCCCTTAACAACTACAACTGTGTTAACAGCGCTGACTCCAATGGCCTTTGGGGCTCGCTTCCATTCGGTTTAGGACTGAAGGAAGATAAGCATGCTGAAAAGGCTTAA	MRATTIVVALALAFSASAADNSEQHSKRSPTGCGNQSGLINVAALNQYGCSGNISGGCGNQKNALINVAALNNYNCVNSADSNGLWGSLPFGLGLKEDKHAEKA	Cleavage site between pos. 18 and 19: ASA-AD , Signal Peptide MRATTIVVALALAFSASA	104	4	3.85
Uaca_25	Ua_contig01337	ATGGTTTCTTCAACGCAATTGGCCACCGTCCTCTTCGCCATGGTCGCAGTCTCTCACGGCCAAGAAAAGGCCGCCGATTCCAAACTTGAATCAAAATGGTTTGGCGGAGTACGCGGATATGGAAGTTCCTACATGAGTTTCCGTCAATCATTTTCATACAGTAGCTTCTTTAGTGGCATGAACCTTGGTCGCACTTCATGGCTCATGAACAATTGGGGTGGTTTTTACGGTGGCGCTGGAAACATTTTCGGTTATTGTGTCTTACCTAACCTCTACAGCCCACTGCTGTTTGCCAAGGTGGCTGACACCCATAGTGTTAGCCGCAGGGCTATCAGTTTGGACTCGGATCAACTCTTCCGTCGTTCAGAAGACTTGGCTTCTTGCGTCAACCAAGAAGGG…	MVSSTQLATVLFAMVAVSHGQEKAADSKLESKWFGGVRGYGSSYMSFRQSFSYSSFFSGMNLGRTSWLMNNWGGFYGGAGNIFGYCVLPNLYSPLLFAKVADTHSVSRRAISLDSDQLFRRSEDLASCVNQEGATELFVKSDCLSAATKLAEKQLSSASCGMCTLSLVTPNNQIAPKQIPASALEKVADGILKACSTRNHVKRAGNSSDSKEDVAMVLSKATSHTAC	Cleavage site between pos. 20 and 21: SHG-QE , Signal Peptide MVSSTQLVTVLFAMVAVSHG	227	7	3.08
Uaca_27	Ua_contig16728	ATGCGTTTCATAATCTGTGCAATCTCGCTTGCCTTTTTGCAATGGTCTCTTGCCCATCCCCTCTCCCAACAGTTCGCCGGTCACAATGAAAACTCAGCCTCCTCTAACCCCCGAGACTCGCATCATAGTGCCAGACAATTAATACCAGGTATGGATTCCTCGCGCAGTCGTGGATCTGCAGGCCGTTATCGCTACAGCAGAAGTGTAGACCATGCACCTGGTGGCGGAAGCAAAAGGAGCCCCCGCCACAACAACGCTGCTAGACACGCAGATGAAACAGGATGCAATCCCCTCAACCCCTGCTGTGTGGAATTCAATCCTAACTGCAAATCTAAAACTTCCAACATGAGCGGTCCGCATTCCTAA	MRFIICAISLAFLQWSLAHPLSQQFAGHNENSASSNPRDSHHSARQLIPGMDSSRSRGSAGRYRYSRSVDHAPGGGSKRSPRHNNAARHADETGCNPLNPCCVEFNPNCKSKTSNMSGPHS	Cleavage site between pos. 18 and 19: SLA-HP , Signal Peptide MRFIICAISLAFLQWSLA	121	5	4.13
Uaca_28	Ua_contig07632	ATGCGTGTCTCATGTGCTTTTATTTTATTTGCTGTCTTGATCGTCGAGCAATCTGAGTGTGCTCCAATTAGCTCCTCAAACGTTGTCAGCCATCTAGCTGATCTTGCGCAACCTGCCCTCAATTCCACCCCCATCAAGGAAGAGGTGTCGAACGGAGACATCTTCCATGACGATCTGCTTGCACCGCTCAACTCATCATTGGCAAAGCGCGACTCGCTTGCCTCTACATCTAATGTAGCTGGTTTAACGAATGTGGCATCAGGAATATCATCCATTGGCTCTATCGTCAATGTTGAACCGCTCACTCCTCTGAGCACTCTCCCCGCGGCTGATCTTGATTCTGTTGGCACCTTCACTCGTGCTCACAATGCAAAACGTGCCTGGGGCAACTTTGGTAAT…	MRVSCAFILFAVLIVEQSECAPISSSNVVSHLADLAQPALNSTPIKEEVSNGDIFHDDLLAPLNSSLAKRDSLASTSNVAGLTNVASGISSIGSIVNVEPLTPLSTLPAADLDSVGTFTRAHNAKRAWGNFGNGIPMVGSMPSLSSFGSGIPTGSLSNPTQGALTIRLASRS	Cleavage site between pos. 20 and 21: SEC-AP , Signal Peptide MRVSCAFILFAVLIVEQSEC	172	2	1.16
Uaca_31	Ua_contig00981	ATGCGTTGCTCAGGAGTAATTATGACTTGGGTAGTTGTATGGTCAAGACTGTTACTAGTGAAGATTCATGGTAAACCAATCGAGCATGACTTGGATCATCGATCGGCTTCCCCAAGCATCTGGAGAAGAACATCACTATTGGAGCCCCAAGTCAGCTCAGGTAGTGGCAGTGGCGGCGCAGCCTCTACTTCTTATTCCAACAACGCTGTATCAGCCAGTAATAACGATTTTTTAAAAGTGATGGACGCTGTTGTTCCAACCTCGTTGGCCACCAACCAGCCCGTTTCCACCAAACTCACCTGCGACACCAGTCAACCCAAACTCGCCATCAATCAGTTGTTAGTTTCGAATCATGAAAAGATGAGAGAACTCTCAGGCTCGATTGAGACCCTTATCGCT…	MRCSGVIMTWVVVWSRLLLVKIHGKPIEHDLDHRSASPSIWRRTSLLEPQVSSGSGSGGAASTSYSNNAVSASNNDFLKVMDAVVPTSLATNQPVSTKLTCDTSQPKLAINQLLVSNHEKMRELSGSIETLIAQVDKDNSQSIGGLIASKLEQTITTLTTCLRSIQVCGIDPKPLSANRGINLSDVSWSAFQLVLTLKTVFESISDLYKPFPAIQSTCSDVLVKLSTALSSLIGACGEQLNLFDTRFFPLVTPQLKELTEIPDNFSAFFGSFIA	Cleavage site between pos. 24 and 25: IHG-KP , Signal Peptide MRCSGVIMTWVVVWSRLLLVKIHG	274	6	2.19
Uaca_32	Ua_contig01526	ATGGCACACTTTCCCATTCGTTTCTTACTCTCGCTATCCTACCTCTTAATTCGTGCCTCTTATCTCCTGGCGTCGATCAAGTGTTGTCCAGGAGACACCACATGCTCTCAATGTTGGATGTGCGAAGGATGTGAACTGCGCTCTTGTTGGGATAAGTCCGTATCAGAAATAGAGGCTTGTGACAAAATCAGTCCTTCTCTTCTCGTCGACAAACTCCAATGCCTCTGCACTAGCTACTCACATCTTTCACTCTGCTGGAAGCCAGGTGCTTGCTGTAGCGAATTTAGCCCAACTTTAGCAGCGGCGGGTAACTTGTGCAATCTTCTCACTCACCCAGCGGATCAAATCACTCCAGAACTCTTTGACAAAGTCGCGAACGACGCTGCTAATACTCGCAAA…	MAHFPIRFLLSLSYLLIRASYLLASIKCCPGDTTCSQCWMCEGCELRSCWDKSVSEIEACDKISPSLLVDKLQCLCTSYSHLSLCWKPGACCSEFSPTLAAAGNLCNLLTHPADQITPELFDKVANDAANTRKTIYHNDRGTDVPKLKMYVQPRSHELAESESESEHTRDFTAQTNHPDNYYSHTSNQHDKNKDKSNYQSEDNTSHKDHYNNNNEIKPNTNHESQSEAPTWKNSKSVSKSSGTTSTKKTETQQQNSEVYKSRSSHKTQSHGWPDHYKIHHQAKCSRQGHKCQSHIASQYQKARRDRSSQTLVKRGQSPHSQSQSSFTNHELWKRNSAKCGLDFQGVPYPKEIPPTVAKEFAKFEYSKE	Cleavage site between pos. 24 and 25: LLA-SI , Signal Peptide MAHFPIRFLLSLSYLLIRASYLLA	368	17	4.62
Uaca_34	Ua_contig09470	ATGCGCTTCTCTCTTACCTGTGCTTTCATGCTCGCCCTGATCCTGGCAGTGATGCAAGGTCCACTCTTGACTTCGGGTCATTGTCTCGCAGCTCGTGAAATTGCAGGTAACGTTCAAGAACTTAAAGCTGCACCCCTTGGCGCCCGAAGCTTTTTTAAAAAATGCCACAAGCACAAGAAAGATGATGACTATGATGACTCCGGATACGGCAAAGATGATGACGATAAAGACCACTACTAG	MRFSLTCAFMLALILAVMQGPLLTSGHCLAAREIAGNVQELKAAPLGARSFFKKCHKHKKDDDYDDSGYGKDDDDKDHY	Cleavage site between pos. 19 and 20: VMQ-GP , Signal Peptide MRFSLTCAFMLALILAVMQ	79	3	3.8
Uaca_36	Ua_contig02126	ATGCGCGCTCACCTGCACATTGCTTTCTGGGCCGTGAACATCATCGCTGTTGGCTCGACCTTGCCAGAGTTCCCTGAGTCGACGGTACGACAGCTTCTCACCTCCCATGACTCACGGAGGGATACCCGATGCCTCCTCTGTGATGAACCCGGCATTATCAAGTCGACCATCAAGCACCCGTGCCCTGCCCGATTGGGCTGCTCAACGCACGGTTCAGTCGAGCGCGGCCCATGCCCTGGTAAAGTGGAACACCTGCGTCTGTCATGCAGTAAATGTATGAAAGAGCTGTGGTCACGTGCCAAGGACGGTATGTGTAGTAAGGATAAtGTCCACATGCTGGATTGCTCTGCACGGCCTTCGCGGCGCGGCGGTGGCTCTTGGCAACCGTGCCCTAAGTGG…	MRAHLHIAFWAVNIIAVGSTLPEFPESTVRQLLTSHDSRRDTRCLLCDEPGIIKSTIKHPCPARLGCSTHGSVERGPCPGKVEHLRLSCSKCMKELWSRAKDGMCSKDNVHMLDCSARPSRRGGGSWQPCPKWQPWAS	Cleavage site between pos. 20 and 21: GST-LP , Signal Peptide MRAHLHIAFWAVNIIAVGST	138	10	7.25
Uaca_37	Ua_contig01815	ATGTTTTCTCGTCTTCTCAGCTCCATTCTCGCAACCTACTTAGTGAGCGTAGTCAGCTTTGTCACTGCTAGGGTCGACCTTGGAGGTGGATATATGGGCCTCGCTATGACCGGCACCACATGTTCTGGCGCGAATGGAATTGCTTGTACTGAGCTTGGAGATGATTGGCCCGACATGGGACTGGCCTGTCCTGAAGCTCACCATGACATTCCTCGGCATACTTTGGCGATGATGTCTGTGACGCTTATTCAACTTGGCCATTACCAGACTGTCAAAGAACAAGACTTTCCGATTCACGAATGTTACACAATTCGCCCTAATGCAACTGTCGCAAGCTACGGATTCATCAGTCAGGGATCGTTCGATATGTGGTTCTTTGCTCATGATAAGTGTGATTGT…	MFSRLLSSILATYLVSVVSFVTARVDLGGGYMGLAMTGTTCSGANGIACTELGDDWPDMGLACPEAHHDIPRHTLAMMSVTLIQLGHYQTVKEQDFPIHECYTIRPNATVASYGFISQGSFDMWFFAHDKCDCRSEQIPPCHGRATEAEKCNLRTFTLCKVTKKTEICKPKHHPGWVPSTQTDQITNHNNTHATKYQFDPTHRQHSIFNDLSSFGWKIMQIFGVWGGHLS	Cleavage site between pos. 23 and 24: VTA-RV , Signal Peptide MFSRLLSSILATYLVSVVSFVTA	230	10	4.35
Uaca_38	Ua_contig03410	ATGCTCATTAGCTTTGCACTCTCACTTTTTTTCCATTTCTTAATTGTAAATGCAAGACGTCACCAATCTACACCCTCATCTAAAAGAGCGCTTTTCTTCAAAGGAGTCAACACCCCGGACGAGACACCTCTTTTGGCCATAAACTCCGCCTCACATGACCCGCCTACTATCCCTCCCACTTCCGTCAATCCGCCCGCGGAAGGGAACCCTAATGTAGCCCCCTTACCACCCATTCAAAATGTTGATAGTCAAAGTAATAACGCCTCCACTCAAGCGCGTTCCCGAGAACCCTCAAGAGATGATACCACTACATGCCAAAGCCCATCCGGTAAACCGGTAACTTTCACCGATATAGACTGCTGGTACGCAGCAAACGTGCTGGCTCAAGAGAAGGCATCC…	MLISFALSLFFHFLIVNARRHQSTPSSKRALFFKGVNTPDETPLLAINSASHDPPTIPPTSVNPPAEGNPNVAPLPPIQNVDSQSNNASTQARSREPSRDDATTCQSPSGKPVTFTDIDCWYAANVLAQEKASMSQCGNCVLGLWDVDHKRTFKPTESLNATFLQEQAINLLNQCKSNPRKVIKRDSSSTASNDGGINIQLLMGYKAEPKSCPGL	Cleavage site between pos. 18 and 19: VNA-RR , Signal Peptide MLISFALSLFFHFLIVNA	215	6	2.79
Uaca_40	Ua_contig05131	ATGATGGTTCCGGCTGAACCACTAATCTTGTCCCTGTCCCTCCTTTGCACCTCAGCTTTTGCTTCCGAGCCGACCAATGGTACACAAGCTTGCTCTCTTAATTTTCTACCAATCACAAACAATGGCGATCAATCGGTGAGCCGCATGACATGCCGAGGGGCGCAGAATTCCGGGAGAGCTTTCACTTGTGCAACCAATTCTTGCCAGGGGACATTAACGTGCAAGGCTTGCGTGTCACAGTGGACCAATGTCGATGTAGGTACAATGGAATGTGTCCGATATTCCGTTGAAGACGGAGGCAAAACAAATTGTTGGACATCATCCGACGAGCAATTTCTATGCGATGGGCCTTGTGAGGGGGCAGCCGTTTGTACTGACTGCACCATAGATAATGAAACT…	MMVPAEPLILSLSLLCTSAFASEPTNGTQACSLNFLPITNNGDQSVSRMTCRGAQNSGRAFTCATNSCQGTLTCKACVSQWTNVDVGTMECVRYSVEDGGKTNCWTSSDEQFLCDGPCEGAAVCTDCTIDNETPSIASSSKPHTSSKGRLPTTAPSSPNTSGVTTWLAWN	Cleavage site between pos. 21 and 22: AFA-SE , Signal Peptide MMVPAEPLILSLSLLCTSAFA	170	13	7.65
Uaca_41	Ua_contig00480	ATGTTATTCAAATATTTGATCGGAACCGTTGCTCTTGCGGCTGCTGTCATGAGTCACCCAACGGCATCTTCGGATTATACGAATGATCCAGGATATTCATTCAGCTTCCCTACAGTTCAGAAATCAAAATACACAAAATGTATAACAAAAATTGCTGAAGTTAAACAGCCAGTGACCAAGTCTTGCGAGGCTGACAAGGTTGACGAAGTCAAAAAGCACCTCAAGAAAGTTTACGAGCCCGTCGTGGAGGTTTCTCTCAGCTTCCAAGCTATTATTGAGATCAAACAGACAGTGGTCGTGGAGCAATGTAAGCAATTCATCGAGGTCCTTAAgAGTTTCGAAGAAGTTTTAATCGTAATTCAAAGCCACCCCAAGGTCTCAAACGGCTGCAATGATATT…	MLFKYLIGTVALAAAVMSHPTASSDYTNDPGYSFSFPTVQKSKYTKCITKIAEVKQPVTKSCEADKVDEVKKHLKKVYEPVVEVSLSFQAIIEIKQTVVVEQCKQFIEVLKSFEEVLIVIQSHPKVSNGCNDIFADFNAKFKSIYGQFKNHGVDIHKSIQESNLNVSVWASVGITFYSGSD	Cleavage site between pos. 18 and 19: VMS-HP , Signal Peptide MLFKYLIGTVALAAAVMS	181	4	2.21
Uaca_43	Ua_contig04858	ATGAATATTCCACTTTTTTCGTCACGTCTAGCTCTGTTGGCCTTGGGATTTTCATTCAACATTCTGAATGCCCTCGCTGATGTCCAATTCCAATGCCAAGATGCCTCTCCCTATGGGTTTTGTTATGCGGCAACAGGCGATCCCAACTTGTTCAGCGTTACTGCTGCCACCAAAATTTCGGCATCTGGGACTTACTCATGCCACGATGACCCCACAACCTGCTGCGACGGAAGTTTGGATCGCAATGCAGAGAACTTCAGGTACAACGGCGATCGCCTCAAAAGGTCATGCCCCAACTTCAACATTGTGAATCCCTCCACTGATGTCCGATTCCCATGCGAGGATGCCTACCCCTATGGGTTTTGTTATGCGGCAATAGGCGATTCCAACTGGTTCAGC…	MNIPLFSSRLALLALGFSFNILNALADVQFQCQDASPYGFCYAATGDPNLFSVTAATKISASGTYSCHDDPTTCCDGSLDRNAENFRYNGDRLKRSCPNFNIVNPSTDVRFPCEDAYPYGFCYAAIGDSNWFSVTAATKISAPGTYSCHADSTICCDGSLNSQAENFRYNGDFLNRSCLSFPKPKSL	Cleavage site between pos. 26 and 27: ALA-DV , Signal Peptide MNIPLFSSRLALLALGFSFNILNALA	187	12	6.42
Uaca_44	Ua_contig00865	ATGATCTCTCTTCGATCGCGACGGTCTTTAATCTCCCTAGCTTTTCTTCACGCGCTCCTAGCCGCTGCAATCCAAACGATTCCCATCGTCATCTCTCAAAATGTTCTGAACCATGAGAAACAACTTCAGCTGTCATCTCATCTCGCCGGATCGACTGATTTCCACCAAACTCTTTTGAAACGTGCCGTTGGTGCCATACCCATTTCCAGTGGATTTTCGGATGCAACTACCCGCCAGGAAGTCGCCAGACGTGCTGTGGGGTCAGTCGCTGACTCCGCTAAACTCTGCGGTCCCATGGCGCCGCTGAAATCTACTTCGAGATTGCGAGCACGTTCAACTCCCGTGACCGACTCGCTCGCGGATGCAATCAGTGATATACCAGGGTTATCTCCTGTAGAT…	MISLRSRRSLISLAFLHALLAAAIQTIPIVISQNVLNHEKQLQLSSHLAGSTDFHQTLLKRAVGAIPISSGFSDATTRQEVARRAVGSVADSAKLCGPMAPLKSTSRLRARSTPVTDSLADAISDIPGLSPVDNNAPSDEAIGLLAKRSSRMATSPSVRKNGAKMMGKSPGMGHASAPQAEYKYSRGAAW	Cleavage site between pos. 21 and 22: LLA-AA , Signal Peptide MISLRSRRSLISLAFLHALLA	190	1	0.53
Uaca_45	Ua_contig03474	ATGCTTACCAGAAAACTTTCAAACAATCTTATTTTCCTCATTTTGTTTATCTCCATCACCCAAGTACTTACTCAAACCAACCCGAAGAATCCAACATCGAACCCTAAGATTGACCCCAAGACGAAGACTAAGACCACGAAGTCTAGTTCGACCACCACATCGGCGGCGACGTTCAGCTGTTCCAGAGGTCAAATCGCTACCTGCTTGGTGAGCTTGGACTCGATTATCGGGAAACATACCAATAGACCTGCACAGCCAGATCACACTTTGAAGCGTCCAAAGAGTCAGACACACCCGTCAAAATGCAATTCTAGTTCAAAAGTTCCTATTGCAGCTTGCTGCGATTCCAAATTAGTCGCTAAAATTGCCTCCAAATCAGCTCAGAAAGAAACCTATAAC…	MLTRKLSNNLIFLILFISITQVLTQTNPKNPTSNPKIDPKTKTKTTKSSSTTTSAATFSCSRGQIATCLVSLDSIIGKHTNRPAQPDHTLKRPKSQTHPSKCNSSSKVPIAACCDSKLVAKIASKSAQKETYNNFCKAALS	Cleavage site between pos. 24 and 25: VLT-QT , Signal Peptide MLTRKLSNNLIFLILFISITQVLT	141	6	4.26
Uaca_46	Ua_contig01147	ATGCGCACTCAACATGAAGCCCTCGTTACTTGGGGAGCAGCCCTGACGCTCTTGGCTTTATCCCCGTCCACACTTCTCGCTTCTAGCTTGTGGAAAAGAATGGATATCGCCCAATTTAAGCCCGTAGCCAACGCGGGGTCGAACTTTCAGGACCCAACAACTCACACACCGGCAGTACTCAGCATGGTCCAGTCCGACTCTGGTCCAGGCTTCCAGTCATATCAAGAGACAAAGATCTTGCGCCCGCAAGTAATACAGACTGAGCATGGTCCAGCAACTGTATCTGGCCGCATTAATCGTGGTGCTAAGCAATCCGCCCAATCATTTTCAAACGGGGGCTCAAGCGGTAGTTTGACACAAAGTACGGCATACCAGCACACGCAGACCTCCGTCATATCT…	MRTQHEALVTWGAALTLLALSPSTLLASSLWKRMDIAQFKPVANAGSNFQDPTTHTPAVLSMVQSDSGPGFQSYQETKILRPQVIQTEHGPATVSGRINRGAKQSAQSFSNGGSSGSLTQSTAYQHTQTSVISHDLMAILAMSGLESKPQPIQLAESSDKGPRYLQYPKSHDLTYPVSQKGLSIEDVSSPMSIPSTTAADTNINNKSRPKASSAPGQYSLESPHKEGVGSSTGGKMQNQNFHEHDGSSSTPQQYTVQDPDDQDVSGSPGSYMNTKPFNAPHFNVLSEKKDMKTEAKVPSNLDLDEQIKKLQISNLEQQYLKEYVHKKWPDQKNRPVIYWTDEELKNVYNEWKHSPKPLKFRMLNQWNKFKTQISSLFQAFLKLVKYSKKEKSV	Cleavave site between pos. 27 and 28: LLA-SS Signal Peptide MRTQHEALVTWGAALTLLALSPSTLLA	393	0	0
